# Supplementary material for: Crossbred Sows Fed a Western Diet during Pre-Gestation, Gestation, Lactation, and Post-Lactation Periods Develop Signs of Lean Metabolic Syndrome That Are Partially Attenuated by Spirulina Supplementation
Source: Nutrients. 2022 Aug 30;14(17):3574. doi: 10.3390/nu14173574 (PMC9460909; doi:10.3390/nu14173574)
Supplement: Supplementary file 1 [file nutrients-14-03574-s001.zip]

Archive with 1 entries (1 files):
- nutrients-1854203-supplementary.pdf
